# Supplementary material for: Fertilizer management and soil type influence grain zinc and iron concentration under contrasting smallholder cropping systems in Zimbabwe
Source: Sci Rep. 2019 Apr 23;9:6445. doi: 10.1038/s41598-019-42828-0 (PMC6478733; doi:10.1038/s41598-019-42828-0)
Supplement: Supplementary file 2 — Dataset 1 [file 41598_2019_42828_MOESM2_ESM.csv]

FERTILIZER MANAGEMENT AND SOIL TYPE INFLUENCE GRAIN ZINC AND IRON CONCENTRATION UNDER CONTRASTING SMALLHOLDER CROPPING SYSTEMS IN ZIMBABWE
Manzeke Muneta G1,*, Mtambanengwe Florence1, Watts Michael J2, Hamilton Elliott M2, Lark R. Murray3, Broadley Martin R3, Mapfumo Paul1
District	Ward	Soil	Production	Farm	Field	DTPA Zn	LOI	Ph	DTPA Mn	DTPA Fe	DTPA Cu	DTPA Se	Total Zn	Total Mn	Total Fe	Total Cu	Total Se	Grain Fe	Grain Zn	Crop type
D1	W1	S1	PL1	F1	1	0.669	1.54	6.28	17.865	4	0.335	0.003	10	210	5787	4.5	0.4	45.2	30.3	1
D1	W1	S1	PL2	F1	2	0.276	1.4	5.1	25.219	5	0.194	0.002	7	181	4594	2.7	0.1	39.3	16	1
D1	W1	S2	PL1	F2	3	2.459	6.04	4.49	44.131	15	1.7	0.003	145	2092	97491	149.8	0.54	44.9	20.8	4
D1	W1	S2	PL1	F2	3	NA	NA	NA	NA	NA	NA	NA	149	2105	103306	159.6	0.59	39.4	23.8	1
D1	W1	S2	PL2	F2	4	0.409	3.36	4.33	184.452	15	6.443	0.003	193	1920	98985	162.2	0.68	37.4	16.3	1
D1	W1	S2	PL2	F3	5	1.342	4.39	4.3	196.002	16	6.235	0.003	33	598	38978	55.8	0.2	34.6	28.4	1
D1	W1	S2	PL1	F3	6	2.368	4.95	5.77	38.847	18	1.017	0.003	25	426	23774	27	0.33	17.8	30.3	1
D1	W1	S2	PL2	F4	7	0.812	2.75	4.74	177.394	24	8.492	0.003	59	1351	93690	80.5	0.38	37.3	27.4	1
D1	W1	S2	PL1	F4	8	2.043	4.81	4.27	129.337	21	5.379	0.003	84	2262	125275	141.4	0.53	38.9	36	1
D1	W1	S1	PL1	F5	9	1.323	1.18	4.57	17.565	21	0.2	0.002	10	120	3746	2.6	0.04	39.4	28	1
D1	W1	S1	PL1	F5	9	1.148	1.25	4.57	15.204	19	0.172	0.001	10	120	3746	2.6	0.04	41.4	21.8	3
D1	W1	S1	PL2	F5	10	0.193	1.18	4.61	9.665	8	0.108	0.002	9	142	4516	3.3	0.06	38.8	20.7	4
D1	W1	S2	PL1	F6	11	0.44	1.7	4.39	41.818	12	0.66	0.004	23	425	18610	16.2	0.23	33.6	30.7	4
D1	W1	S2	PL2	F6	12	0.613	2.28	5.49	33.603	10	0.78	0.003	20	452	18407	17.5	0.14	53.6	19.2	4
D1	W1	S1	PL1	F7	13	0.959	2.13	4.54	66.457	15	1.66	0.004	15	288	13257	10.2	0.17	138.9	22.9	4
D1	W1	S1	PL2	F7	14	0.241	1.18	4.46	14.307	12	0.377	0.004	8	103	5108	4	0.06	42.9	7.9	3
D1	W1	S2	PL1	F8	15	0.612	2.95	4.65	32.986	8	0.542	0.004	32	790	33338	33	0.18	31.6	8.6	3
D1	W1	S2	PL2	F8	16	0.179	2.83	4.58	67.418	9	1.456	0.003	31	811	33296	34.3	0.21	54.2	9.9	2
D1	W1	S2	PL2	F9	17	0.356	6.62	4.4	63.153	14	3.376	0.003	62	1002	79387	123.3	0.24	38.6	8.3	2
D1	W1	S2	PL1	F9	18	0.684	5.23	5.3	66.749	12	5.864	0.003	114	1426	115420	161	0.24	41.4	14.8	1
D1	W1	S2	PL1	F9	18	0.789	6.62	5.3	65.868	11	5.75	0.004	114	1426	115420	161	0.24	81.5	13	4
D1	W1	S1	PL2	F10	19	0.625	1.15	4.97	18.793	15	0.196	0.003	9	126	3872	2.9	0.03	59.3	11.1	4
D1	W1	S1	PL1	F10	20	0.689	1.18	5.44	13.562	8	0.184	0.002	7	115	3983	2.5	0.04	20.8	27.8	1
D1	W1	S1	PL1	F11	21	1.042	2.11	5.7	21.632	11	1.38	0.003	19	264	15439	25.1	0.09	26.3	29	1
D1	W1	S1	PL2	F11	22	0.543	1.57	5.17	10.976	16	0.744	0.003	12	214	14919	14.7	0.08	26.5	29.2	1
D1	W1	S1	PL2	F11	22	NA	NA	NA	NA	NA	NA	NA	13	206	15361	15.7	0.06	27.2	9.6	1
D1	W1	S2	PL1	F12	23	1.512	7.05	4.43	198.26	15	6.642	0.002	86	2222	116470	196.5	0.53	48.2	34	4
D1	W1	S2	PL2	F12	24	1.244	0.81	4.48	195.1	26	7.467	0.003	88	2238	113413	186.9	0.42	29.5	33.2	1
D1	W1	S1	PL1	F13	25	1.41	7.5	6.29	6.466	10	0.232	0.002	10	89	2730	2.5	0.03	19.8	25.6	1
D1	W1	S1	PL2	F13	26	0.127	0.86	4.13	2.516	37	0.107	0.003	16	57	2863	16.7	0.04	307.7	13	3
D1	W1	S2	PL2	F14	27	0.921	6.12	4.6	69.02	23	3.359	0.003	95	2345	104763	181.2	0.46	25	29.3	1
D1	W1	S2	PL1	F14	28	1.814	6.89	4.92	172.527	22	6.438	0.003	85	2357	96152	161.6	0.4	32.5	24.8	1
D1	W1	S1	PL2	F15	29	0.239	1.1	4.35	10.259	12	0.126	0.003	12	172	7277	3.3	0.04	46.8	12.3	1
D1	W1	S1	PL1	F15	30	1.29	1.57	4.98	24.493	17	0.278	0.002	12	216	5583	3.3	0.06	34.1	28.6	1
D1	W1	S1	PL1	F16	31	2.206	2.44	6.67	11.899	15	0.552	0.003	22	273	8290	6	0.09	48.3	32.7	4
D1	W1	S1	PL2	F16	32	0.452	1.55	5.03	19.13	12	0.254	0.002	14	308	11454	4	0.09	17.6	25.4	2
D1	W1	S1	PL2	F17	33	0.139	1.14	4.25	12.6	16	0.272	0.004	6	118	5284	4.1	0.05	33.9	20.2	2
D1	W1	S1	PL1	F17	34	0.124	1.05	4.3	6.157	8	0.143	0.004	6	90	3564	3	0.05	21.3	29.9	2
D1	W1	S1	PL1	F18	35	0.998	1.98	4.92	30.187	18	0.377	0.004	15	229	7544	4.8	0.06	17.5	24.3	3
D1	W1	S1	PL2	F18	36	0.574	1.14	4.9	15.527	9	0.172	0.003	11	165	5077	2.8	0.06	16	21.3	3
D1	W1	S2	PL1	F19	37	NA	5.81	4.83	NA	NA	NA	NA	81	2238	111840	178.5	0.42	29.1	31.5	3
D1	W2	S1	PL2	F20	38	0.162	0.95	4.5	21.354	8	0.161	0.002	10	166	8724	3.2	0.07	23	11.1	3
D1	W2	S1	PL1	F20	39	0.774	1.41	5.93	11.514	8	0.119	0.002	10	173	5945	2.5	0.05	32.1	24.4	3
D1	W2	S1	PL1	F20	39	NA	NA	NA	NA	NA	NA	NA	10	176	6085	2.4	0.04	27.7	16.9	3
D1	W2	S1	PL2	F21	40	0.338	0.96	5.08	9.751	14	0.112	0.002	10	115	5457	1.7	0.05	68.9	9.8	3
D1	W2	S1	PL1	F21	41	0.585	1.08	5.17	18.957	13	0.169	0.002	15	174	8990	2.4	0.11	22	14	3
D1	W2	S1	PL1	F22	42	0.637	1.05	6.48	9.941	4	0.178	0.002	23	205	12677	2.6	0.08	26.5	27.1	4
D1	W2	S1	PL2	F22	43	0.539	1.55	6.5	11.277	6	0.149	0.002	20	187	11816	2.8	0.12	33.1	13.1	4
D1	W2	S1	PL1	F23	44	0.237	0.83	4.84	13.829	8	0.084	0.002	11	97	5044	1.5	0.07	41.3	13.5	4
D1	W2	S1	PL1	F23	44	0.265	0.83	4.84	14.611	10	0.09	0.002	11	97	5044	1.5	0.07	127.3	9.1	4
D1	W2	S1	PL2	F23	45	0.233	1.01	4.56	14.129	9	0.121	0.002	14	124	6102	1.8	0.03	25.3	8.5	4
D1	W2	S1	PL2	F24	46	0.221	0.75	4.47	15.164	7	0.071	0.002	10	159	4521	1.4	0.04	21	7.9	2
D1	W2	S1	PL2	F24	46	NA	NA	NA	NA	NA	NA	NA	14	173	4873	1.5	0.05	33.3	15.5	2
D1	W2	S1	PL1	F24	47	0.183	0.47	4.56	16.584	5	0.105	0.002	12	204	6007	1.4	0.06	28.9	9.2	2
D1	W2	S1	PL2	F25	48	0.273	0.55	4.31	11.632	9	0.137	0.002	10	105	6327	1.8	0.07	25.5	17.9	2
D1	W2	S1	PL1	F25	49	1.456	1.08	6.18	8.982	8	0.175	0.002	18	130	10272	2.1	0.03	92.5	31.4	4
D1	W2	S1	PL1	F26	50		1.3	5.13					13	145	6146	2.3	0.04	28.2	12.6	1
D1	W2	S1	PL2	F26	51	0.571	0.33	5.14	15.96	11	0.221	0.002	15	162	9767	2.2	0.06	25	16.4	1
D1	W2	S1	PL2	F27	52	0.302	0.71	4.39	23.109	11	0.209	0.002	14	156	10313	2.5	0.06	23.3	12.4	1
D1	W2	S1	PL2	F27	52	0.271	0.71	4.39	20.195	12	0.194	0.003	14	156	10313	2.5	0.06	19.5	10.8	1
D1	W2	S1	PL1	F27	53	1.061	0.94	5.04	15.428	33	0.208	0.003	15	116	8101	2.5	0.07	26.2	22.9	1
D1	W2	S1	PL1	F28	54	0.276	0.55	4.31	14.335	21	0.186	0.002	9	100	6690	3.4	0.04	41.2	13.5	1
D1	W2	S1	PL2	F28	55	0.152	0.8	4.34	27.548	14	0.208	0.002	12	207	11664	4.9	0.05	12.7	8.7	1
D1	W2	S1	PL2	F28	55	NA	NA	NA	NA	NA	NA	NA	11	203	10783	4.5	0.04	29.1	13.3	1
D1	W2	S1	PL2	F29	56	0.585	1.36	7.33	7.244	3	0.332	0.002	18	171	8905	3	0.04	107.2	13.5	4
D1	W2	S1	PL1	F29	57	0.599	1.59	7.02	7.129	4	0.163	0.002	18	161	7856	2.6	0.04	28.6	11.9	1
D1	W2	S1	PL1	F30	58	0.76	1.36	5.23	12.638	19	0.141	0.001	21	162	9431	2.5	0.04	25.9	18.7	1
D1	W2	S1	PL2	F30	59	0.199	1.01	4.53	14.822	9	0.115	0.002	12	110	7637	1.5	0.03	43.5	15.5	1
D1	W2	S1	PL1	F31	60	0.496	1.42	4.98	25.296	12	0.215	0.002	8	115	5983	2.9	0.05	66.2	10.2	4
D1	W2	S1	PL2	F31	61	0.277	0.87	4.59	16.13	26	0.299	0.003	10	108	9051	4	0.08	48.2	13.1	1
D1	W2	S1	PL2	F32	62	0.34	0.99	6.94	4.295	3	0.153	0.002	11	130	5512	1.7	0.04	19.3	16.7	1
D1	W2	S1	PL1	F32	63	1.215	1.31	5.21	24.117	8	0.214	0.003	17	183	13050	2.4	0.07	24.3	25.6	1
D1	W2	S1	PL2	F33	64	0.12	0.98	4.38	3.638	26	0.169	0.002	6	63	4444	2.3	0.03	17.9	9.2	1
D1	W2	S1	PL1	F33	65	0.118	0.49	4.81	7.309	16	0.14	0.002	6	93	4931	2.4	0.06	28.9	9.1	1
D1	W2	S1	PL1	F33	65	0.145	0.49	4.81	8.014	19	0.14	0.003	6	93	4931	2.4	0.06	19	9.3	1
D1	W2	S1	PL1	F34	66	0.123	0.5	4.42	18.693	10	0.18	0.002	10	142	7834	3.7	0.05	48.5	13.8	4
D1	W2	S1	PL2	F34	67	0.186	1.25	4.53	16.231	22	0.262	0.003	10	142	8654	3.8	0.06	14.2	10	1
D1	W2	S1	PL2	F35	68	0.098	0.3	4.55	20.48	7	0.1	0.002	7	137	6391	1.9	0.04	25.5	24.3	1
D1	W2	S1	PL1	F35	69	0.279	0.92	5.51	16.599	7	0.251	0.002	9	158	6225	2.8	0.04	18.9	21.2	1
D1	W2	S1	PL1	F36	70	0.337	1.05	4.87	17.828	14	0.104	0.002	8	131	5637	1.5	0.04	23.5	10.5	2
D1	W2	S1	PL2	F36	71	0.392	0.33	4.98	22.654	11	0.23	0.002	11	179	7696	2.4	0.06	29.5	22.6	2
D1	W2	S1	PL2	F36	71	NA	NA	NA	NA	NA	NA	NA	9	154	6653	2	0.05	37.3	18.4	2
D1	W2	S1	PL2	F37	72	0.184	0.83	4.6	16.822	8	0.099	0.002	11	131	6278	1.7	0.05	65	29.2	3
D1	W2	S1	PL1	F37	73	0.371	1.06	4.84	23.77	16	0.158	0.002	11	133	6855	2	0.05	66.9	30	3
D2	W3	S2	PL2	F38	74	0.312	3.12	4.61	9.132	12	0.085	0.005	19	105	16662	2.7	0.23	88.9	32.7	4
D2	W3	S2	PL1	F38	75	0.402	2.27	4.71	7.048	13	0.467	0.003	13	66	10198	5.7	0.15	112.6	40.1	4
D2	W3	S2	PL2	F39	76	0.373	5.17	5	11.446	5	0.11	0.008	29	205	30860	5.4	0.53	38.7	27.5	4
D2	W3	S2	PL1	F39	77	0.13	6.19	4.29	5.834	3	0.061	0.013	36	153	35154	9.8	0.44	68.2	29.6	2
D2	W3	S2	PL2	F40	78	0.535	8.38	4.73	13.877	38	0.389	0.006	25	278	33975	12	0.5	108.7	37.1	2
D2	W3	S2	PL1	F40	79	0.844	7.17	5.08	22.367	21	0.374	0.006	33	471	29663	10.6	0.42	83.1	30.9	3
D2	W3	S1	PL1	F41	80	NA	1.93	4.58	NA	NA	NA	NA	11	116	7562	6.1	0.14	82.3	32	2
D2	W3	S1	PL1	F41	80	NA	NA	NA	NA	NA	NA	NA	12	118	7519	6	0.11	66.3	24.8	4
D2	W3	S1	PL2	F41	81	NA	2.32	4.49	NA	NA	NA	NA	17	126	12979	5.9	0.18	93.5	33.2	4
D2	W3	S2	PL2	F42	82	0.483	4.1	4.51	13.219	14	0.318	0.006	21	160	25442	12.4	0.29	80.3	38	3
D2	W3	S2	PL1	F42	83	0.453	4.13	5.46	10.393	6	0.409	0.01	23	184	27299	14.3	0.32	71.7	28.1	4
D2	W3	S2	PL1	F43	84	0.541	5.92	4.33	30.408	10	0.185	0.005	35	341	32893	7.4	0.36	61.4	30.2	4
D2	W3	S2	PL1	F43	85	0.796	8.75	5.13	33.262	13	0.202	0.004	32	341	31253	8.9	0.43	138.5	38	3
D2	W3	S2	PL1	F44	86	NA	3.29	4.54	NA	NA	NA	NA	20	154	11854	7.8	0.3	45.2	31.3	1
D2	W3	S2	PL2	F44	87	NA	4.3	4.58	NA	NA	NA	NA	22	108	22799	5.9	0.33	57.1	28.8	4
D2	W3	S1	PL1	F45	88	NA	3.17	4.93	NA	NA	NA	NA	24	376	28175	29.5	0.31	65.7	33.3	4
D2	W3	S1	PL2	F45	89	NA	2.91	4.71	NA	NA	NA	NA	24	260	20394	17	0.23	63.6	34.8	4
D2	W3	S2	PL1	F46	90	2.524	8.73	5.38	15.967	21	0.63	0.006	35	255	36999	12.4	0.59	64.7	40.2	4
D2	W3	S2	PL2	F46	91	0.367	6.88	4.59	8.873	14	0.22	0.005	26	191	33815	8.7	0.41	49	28.7	1
D2	W3	S2	PL2	F47	92	0.222	6.73	4.82	11.503	3	0.143	0.003	33	255	44436	14.2	0.35	84.5	24.5	4
D2	W3	S2	PL1	F47	93	0.691	6.13	4.86	17.267	8	0.28	0.004	35	298	35189	11.6	0.38	60.8	30.7	4
D2	W3	S2	PL1	F47	93	0.764	6.13	4.86	18.325	9	0.293	0.004	35	298	35189	11.6	0.38	129.9	34.3	4
D2	W3	S2	PL2	F48	94	0.436	4	4.76	10.297	21	0.502	0.005	14	137	14063	7.8	0.23	83.7	26.4	3
D2	W3	S2	PL1	F48	95	0.237	4.43	4.32	7.133	9	0.359	0.007	20	109	19199	12.8	0.36	60.6	20.8	4
D2	W3	S2	PL2	F49	96	NA	8.4	5.04	NA	NA	NA	NA	33	274	32850	11.4	0.44	48	26.8	4
D2	W3	S2	PL1	F49	97	NA	8.01	5.08	NA	NA	NA	NA	36	281	33145	12.1	0.44	88	27.9	4
D2	W3	S2	PL1	F49	97	NA	NA	NA	NA	NA	NA	NA	35	292	32847	11.6	0.46	84.9	28.2	4
D2	W3	S2	PL1	F50	98	0.111	3.52	4.4	6.661	4	0.172	0.005	20	103	24898	12.8	0.33	58.8	20	4
D2	W3	S2	PL2	F50	99	1.227	2.34	5.02	5.553	13	0.8	0.003	12	72	10311	7.6	0.15	84.7	33.7	4
D2	W3	S1	PL1	F51	100	0.144	5.7	4.43	10.161	23	0.4	0.007	26	212	41851	18.5	0.45	138.8	25.5	3
D2	W3	S1	PL2	F51	101	0.215	6.13	4.12	7.783	24	0.347	0.008	26	212	33910	14.5	0.36	25.1	13.5	1
D2	W3	S2	PL2	F52	102	NA	7.92	4.6	NA	NA	NA	NA	98	2469	166095	202.4	0.7	35.1	17.5	1
D2	W3	S2	PL1	F52	103	NA	7.8	4.6	NA	NA	NA	NA	98	2479	160899	199.6	0.65	59.8	15	4
D2	W3	S2	PL1	F53	104	0.205	3.38	4.66	37.857	20	0.274	0.007	31	547	21392	7.9	0.31	128.8	26	4
D2	W3	S2	PL1	F53	104	NA	NA	NA	NA	NA	NA	NA	31	557	20975	7.4	0.29	76.5	23.3	2
D2	W3	S2	PL1	F53	105	0.213	4.58	4.87	37.118	19	0.232	0.008	34	599	22691	8.3	0.28	92.8	30.2	4
D2	W3	S2	PL1	F54	106	NA	7.34	4.77	NA	NA	NA	NA	48	505	37483	31.2	0.42	41.2	21.6	4
D2	W3	S2	PL2	F54	107	NA	6.63	4.38	NA	NA	NA	NA	43	530	33956	28.6	0.42	65	27	4
D2	W3	S2	PL1	F55	108	0.795	7.36	5.17	90.961	9	3.388	0.004	68	1116	103835	111.9	0.55	61.7	21.4	4
D2	W3	S2	PL2	F55	109	0.153	6.06	4.7	5.279	21	0.416	0.011	37	476	24401	16.2	0.49	108.8	20	4
D2	W3	S1	PL1	F56	110	0.237	3.99	4.58	3.567	19	0.473	0.006	31	354	22541	16.1	0.25	32.2	15.3	1
D2	W3	S1	PL2	F56	111	0.2	3.4	4.53	3.275	17	0.369	0.006	31	327	21456	15	0.23	29.4	9.5	1
D2	W3	S1	PL2	F56	111	0.186	NA	NA	3.233	16	0.349	0.005	31	338	21625	14.7	0.22	110.8	23.4	3
D2	W3	S2	PL2	F57	112	0.365	9.23	4.29	64.425	6	3.904	0.003	90	1339	162160	282.8	0.72	34.1	14.8	1
D2	W3	S2	PL1	F57	113	0.656	9.57	4.25	80.703	12	5.277	0.003	86	1329	144785	244.4	0.9	76.2	26.9	4
D2	W3	S2	PL2	F58	114	NA	3.05	4.27	NA	NA	NA	NA	23	92	20138	12.5	0.47	24.5	12.8	1
D2	W3	S2	PL1	F58	115	NA	3.08	5.25	NA	NA	NA	NA	38	92	13498	7.7	0.28	52.9	13.4	4
D2	W3	S2	PL1	F59	116	0.503	3.67	4.6	25.068	18	0.347	0.003	24	203	19418	11.5	0.46	58.6	23.4	4
D2	W3	S2	PL2	F59	117	0.418	5.47	5.05	9.654	4	0.212	0.003	33	192	33279	15	0.24	24.5	13.8	1
D2	W3	S1	PL2	F60	118	0.227	3.3	4.16	7.869	37	0.397	0.005	17	126	13394	6.5	0.32	24.8	16.1	1
D2	W3	S1	PL1	F60	119	0.28	4.34	4.67	9.185	23	1.085	0.004	14	110	12026	9.1	0.3	34.3	21.7	1
D2	W3	S2	PL1	F61	120	NA	9.76	4.29	NA	NA	NA	NA	35	448	112695	89.9	0.73	30.1	20.9	1
D2	W3	S2	PL2	F61	121	NA	9.34	4.17	NA	NA	NA	NA	49	644	137419	125.8	0.96	27.5	20.8	1
D2	W3	S1	PL1	F62	122	0.29	3.54	4.95	3.706	16	0.316	0.004	25	309	19148	12.8	0.15	28.3	18.5	1
D2	W3	S1	PL2	F62	123	0.144	5.28	4.64	6.391	28	0.487	0.009	31	338	22645	16.1	0.42	138.1	26.9	3
D2	W3	S1	PL1	F63	124	0.56	4.23	4.83	6.779	20	0.117	0.004	30	172	20023	5.2	0.2	39.6	18.1	2
D2	W3	S1	PL2	F63	125	0.546	4.1	5.06	7.768	5	0.285	0.003	30	158	26986	9.9	0.22	33.5	22.6	2
D2	W3	S1	PL1	F64	126	NA	7.48	4.37	NA	NA	NA	NA	40	419	26062	19.9	0.57	37.8	22.5	2
D2	W3	S1	PL1	F64	126	NA	NA	NA	NA	NA	NA	NA	40	443	25925	19.1	0.54	36.1	21.4	2
D2	W3	S1	PL2	F64	127	NA	5.55	4.84	NA	NA	NA	NA	34	438	24186	19.1	0.31	17.6	10.4	1
D2	W3	S2	PL1	F65	128	0.657	9.32	4.45	14.008	11	3.443	0.006	64	771	151192	153.7	1.01	46.4	21.8	2
D2	W3	S2	PL2	F65	129	0.306	6.88	4.22	11.037	16	1.174	0.006	25	274	53005	42.2	0.55	23.1	16.9	1
D2	W3	S2	PL1	F66	130	0.362	8.57	5.34	9.319	9	0.311	0.004	24	316	28662	12.2	0.4	24.6	24.6	1
D2	W3	S2	PL2	F66	131	0.164	8.26	4.83	10.104	8	0.245	0.005	23	274	30547	10.6	0.44	27.6	17.2	1
D2	W3	S1	PL2	F67	132	0.701	6.02	4.47	45.532	28	1.264	0.006	50	659	46278	46.4	0.43	35	17.9	1
D2	W3	S1	PL1	F67	133	0.529	6.26	4.73	64.546	16	0.975	0.006	50	584	48914	54.6	0.48	47.8	20.4	4
D2	W4	S2	PL2	F68	134	0.244	3.26	4.69	25.794	5	0.163	0.003	22	230	20447	6.3	0.18	35.5	15.8	1
D2	W4	S2	PL2	F68	134	0.264	3.26	4.69	26.266	5	0.17	0.005	22	230	20447	6.3	0.18	70.2	17	3
D2	W4	S2	PL1	F68	135	0.583	3.44	5.13	24.524	6	0.193	0.004	25	262	21580	6.6	0.19	43	15.2	2
D2	W4	S1	PL2	F69	136	NA	1.2	4.35	NA	NA	NA	NA	7	172	4747	1.7	0.05	31.6	13.7	2
D2	W4	S1	PL1	F69	137	NA	1.1	4.75	NA	NA	NA	NA	8	184	5026	2	0.08	23.4	10.7	1
D2	W4	S2	PL1	F70	138	1.02	3.81	5.1	30.663	3	0.327	0.003	29	370	26841	14.5	0.22	34.3	23.2	1
D2	W4	S2	PL2	F70	139	0.361	2.35	4.63	29.912	3	0.282	0.003	24	329	22881	12	0.15	119.8	18.8	3
D2	W4	S1	PL1	F71	140	0.46	1.21	4.91	33.595	10	0.207	0.003	9	263	4516	2.5	0.08	38.4	17.3	2
D2	W4	S1	PL2	F71	141	0.072	0.97	4.37	43.973	7	0.101	0.004	8	232	4889	1.6	0.09	60	12.9	4
D2	W4	S1	PL2	F72	142	0.203	0.88	4.31	30.185	8	0.163	0.003	11	204	11577	2.4	0.1	24.3	16.9	1
D2	W4	S1	PL2	F72	142	NA	NA	NA	NA	NA	NA	NA	22	219	12176	2.4	0.09	52.2	17.7	4
D2	W4	S1	PL1	F72	143	0.585	1.41	4.93	30.582	7	0.202	0.003	16	206	12232	3.1	0.09	35.3	12.9	1
D2	W4	S1	PL1	F73	144	NA	3.61	4.18	NA	NA	NA	NA	30	996	26855	14.2	0.23	126.8	20.2	3
D2	W4	S1	PL2	F73	145	NA	2.31	5.97	NA	NA	NA	NA	18	475	17082	7.9	0.11	42.5	20.9	4
D2	W4	S1	PL1	F74	146	NA	1.47	5.15	NA	NA	NA	NA	9	190	7694	4	0.1	39.5	17.2	1
D2	W4	S1	PL2	F74	147	NA	0.96	4.77	NA	NA	NA	NA	6	113	5053	2.4	0.06	25.6	14.6	1
D2	W4	S2	PL1	F75	148	0.153	2.15	4.79	36.423	4	0.33	0.004	21	481	20007	11	0.17	137.3	12.5	3
D2	W4	S2	PL2	F75	149	0.144	2.48	4.99	22.71	3	0.212	0.003	29	318	27689	16.8	0.21	45.8	14.5	2
D2	W4	S2	PL1	F76	150	NA	3.11	5.04	NA	NA	NA	NA	26	244	24814	11.9	0.28	135.4	9.6	3
D2	W4	S2	PL2	F76	151	NA	2.65	4.79	NA	NA	NA	NA	28	242	23581	9.2	0.22	41.8	13.9	2
D2	W4	S1	PL2	F77	152	NA	2.21	5.05	NA	NA	NA	NA	13	236	10109	2.6	0.17	44.6	14.3	2
D2	W4	S1	PL1	F77	153	NA	2.18	4.25	NA	NA	NA	NA	13	206	10967	2.3	0.23	35	14.7	1
D2	W4	S1	PL1	F78	154	0.547	2.03	4.59	33.326	8	0.292	0.005	12	246	8682	7.3	0.17	39.9	17.1	4
D2	W4	S1	PL1	F78	154	0.519	2.03	4.59	32.908	8	0.285	0.005	12	246	8682	7.3	0.17	24.6	13.8	1
D2	W4	S1	PL2	F78	155	0.253	2.04	4.21	25.701	6	0.173	0.005	12	207	9889	6.9	0.19	57.4	11.1	4
D2	W4	S2	PL1	F79	156	NA	2.87	6.71	NA	NA	NA	NA	45	812	44846	28.2	0.21	61.7	19.9	4
D2	W4	S2	PL2	F79	157	NA	3.18	4.75	NA	NA	NA	NA	50	824	62094	43.4	0.29	81.5	23	4
D2	W4	S2	PL2	F79	157	NA	NA	NA	NA	NA	NA	NA	52	789	59496	44.5	0.27	55.5	17.5	2
D2	W4	S2	PL1	F80	158	0.164	2.54	4.71	12.239	9	0.163	0.005	30	177	28248	8.3	0.24	56.4	21.8	2
D2	W4	S2	PL2	F80	159	0.162	4.99	5.64	7.241	3	0.088	0.004	33	185	32900	9.8	0.17	62.1	21.4	2
D2	W4	S2	PL1	F81	160	0.093	3.46	4.68	15.316	3	0.149	0.005	32	294	33176	16.3	0.27	64.4	18.3	4
D2	W4	S2	PL2	F81	161	0.134	2.44	4.57	13.38	3	0.109	0.004	27	265	29405	10.4	0.32	52.5	13.9	2
D2	W4	S2	PL1	F82	162	NA	3.71	4.98	NA	NA	NA	NA	30	269	32744	9.9	0.28	59.7	11.7	2
D2	W4	S2	PL2	F82	163	NA	3.8	5.01	NA	NA	NA	NA	30	227	29733	9.5	0.2	48	14.2	2
D2	W4	S2	PL1	F83	164	1.028	6.11	5.45	34.577	4	3.395	0.003	67	935	117987	184.8	0.62	33.5	27.2	1
D2	W4	S2	PL1	F83	164	NA	NA	NA	NA	NA	NA	NA	63	860	109443	175.3	0.54	24.5	19.9	1
D2	W4	S2	PL2	F83	165	0.24	7.3	4.53	62.024	6	3.959	0.005	64	1385	131114	206.2	0.69	35.4	37.3	1
D2	W4	S2	PL1	F84	166	0.248	2.15	4.86	23.781	3	0.124	0.004	22	196	13536	4.7	0.14	22.2	25	1
D2	W4	S2	PL2	F84	167	0.131	3.09	4.92	42.662	3	0.079	0.004	24	276	16527	4.3	0.17	27	28.4	1
D2	W4	S2	PL1	F85	168	NA	3.09	5.26	NA	NA	NA	NA	36	455	37646	22.9	0.23	28	23.5	1
D2	W4	S2	PL2	F85	169	NA	3.55	6.38	NA	NA	NA	NA	42	271	41620	22.2	0.25	37.3	27.9	1
D2	W4	S1	PL2	F86	170	0.233	2.66	4.57	13.53	3	0.068	0.004	20	125	14401	3.9	0.16	26	32	1
D2	W4	S1	PL1	F86	171	0.262	2.68	4.91	33.502	5	0.196	0.003	28	433	19498	8.4	0.16	26.7	21.3	1
D2	W4	S1	PL1	F87	172	1.879	1.87	4.84	27.614	8	0.174	0.003	23	271	10690	3.4	0.11	31.1	34.5	1
D2	W4	S1	PL2	F87	173	0.493	1.48	4.85	31.164	8	0.151	0.002	13	275	8608	2.8	0.12	33.8	23.6	1
D2	W4	S2	PL2	F88	174	NA	2.22	5.06	NA	NA	NA	NA	26	234	19760	7	0.15	31.8	32.7	1
D2	W4	S2	PL1	F88	175	NA	2.46	5.29	NA	NA	NA	NA	18	176	12696	4.5	0.11	28	24.5	1
D2	W4	S2	PL2	F89	176	0.111	2.44	5.06	13.357	5	0.23	0.004	15	138	16622	9.7	0.21	31.6	26.7	1
D2	W4	S2	PL1	F89	177	0.12	2.25	4.47	37.458	10	1.212	0.004	21	316	28028	36.2	0.21	24.1	31.9	1
D2	W4	S1	PL1	F90	178	0.427	1.44	5.15	9.947	8	0.151	0.003	10	61	5543	2.4	0.07	38.6	30.2	4
D2	W4	S1	PL1	F90	178	NA	NA	NA	NA	NA	NA	NA	10	61	5569	2.5	0.07	25.7	25.7	1
D2	W4	S1	PL2	F90	179	0.321	1.86	4.32	4.16	10	0.107	0.005	10	49	6829	4.3	0.1	27.7	28.6	1
D2	W4	S2	PL1	F91	180	1.772	2.97	4.6	16.697	15	0.31	0.003	28	145	18473	7.8	0.15	23.6	24.5	1
D2	W4	S2	PL2	F91	181	0.106	2.71	5.19	3.15	2	0.098	0.006	55	225	48146	18.3	0.31	40.3	30.1	4
D2	W4	S2	PL2	F91	181	NA	NA	NA	NA	NA	NA	NA	57	229	49540	19	0.3	25.9	31.6	1
D2	W4	S2	PL1	F92	182	0.208	6.33	4.61	21.045	9	1.511	0.004	26	483	61776	85.6	0.43	30.3	20.7	1
D2	W4	S2	PL2	F92	183	0.104	5.27	4.26	20.406	14	2.23	0.004	22	407	69052	88.9	0.46	30.8	32.2	1
D2	W4	S2	PL1	F93	184	NA	3.37	5.11	NA	NA	NA	NA	25	428	25366	22	0.2	25.7	33.2	1
D2	W4	S2	PL2	F93	185	NA	2.37	4.49	NA	NA	NA	NA	22	420	22213	17.3	0.24	34.3	27.1	1
D2	W4	S2	PL1	F94	186	0.153	2.43	5.35	15.162	3	0.456	0.005	48	415	37914	38.1	0.31	21.7	22.2	1
D2	W4	S2	PL2	F94	187	0.084	3.22	5.17	9.033	2	0.168	0.005	41	278	33474	23.4	0.25	25.2	22.8	1
D2	W4	S1	PL1	F95	188	NA	0.94	7	NA	NA	NA	NA	8	152	5447	1.6	0.05	37	26	4
D2	W4	S1	PL2	F95	189	NA	1.09	6.38	NA	NA	NA	NA	9	168	5919	1.7	0.07	38.1	25.7	4
D2	W4	S2	PL2	F96	190	0.415	5.57	4.72	70.11	6	5.327	0.007	129	3141	156464	300.7	1.01	36.2	20.2	1
D2	W4	S2	PL1	F96	191	0.546	5.35	4.49	82.445	6	5.446	0.005	139	3544	146414	275.2	0.76	39.4	26.5	4
D2	W4	S1	PL2	F97	192	NA	1.27	4.28	NA	NA	NA	NA	20	237	15715	5.8	0.08	45.8	26.9	4
D2	W4	S1	PL1	F97	193	NA	1.44	6.87	NA	NA	NA	NA	22	326	14159	5.8	0.07	31.8	20	1
D2	W4	S1	PL1	F98	194	0.382	2.12	6.91	11.263	4	0.283	0.003	18	338	14399	4.4	0.12	45.2	23.3	2
D2	W4	S1	PL2	F98	195	0.434	1.38	5.84	23.319	6	0.219	0.002	11	191	9912	2.8	0.06	37.7	14.9	4
D2	W4	S1	PL1	F99	196	NA	1.51	4.57	NA	NA	NA	NA	17	315	12153	4.4	0.18	34.5	19.1	1
D2	W4	S1	PL2	F99	197	NA	1.65	4.55	NA	NA	NA	NA	26	197	12995	4.9	0.13	38.3	27.7	4
D2	W3	S1	PL2	F100	198	NA	1.63	4.31	NA	NA	NA	NA	12	279	9206	3.6	0.1	49	25.2	2
D2	W3	S1	PL1	F100	199	NA	1.99	4.34	NA	NA	NA	NA	16	238	13182	4.1	0.17	34.4	23.1	1
D2	W3	S1	PL1	F100	199	NA	NA	NA	NA	NA	NA	NA	14	230	12652	4	0.16	46.9	21.9	2
D2	W4	S1	PL1	F101	200	0.142	1.09	4.48	39.548	9	0.113	0.003	10	216	7221	2.5	0.05	45.7	28.6	2
D2	W4	S1	PL1	F101	200	0.151	1.09	4.48	41.719	9	0.117	0.003	10	216	7221	2.5	0.05	31.3	13.8	1
D2	W4	S1	PL2	F101	201	0.075	0.71	4.26	23.172	7	0.073	0.002	8	148	5827	1.9	0.06	42.2	15.7	2
D2	W4	S1	PL1	F102	202	NA	1.29	4.51	NA	NA	NA	NA	13	253	9129	3	0.06	49	14.6	2
D2	W4	S1	PL1	F102	202	NA	NA	NA	NA	NA	NA	NA	11	259	9200	3.1	0.08	43.6	34.7	2
D2	W4	S1	PL2	F102	203	NA	0.95	4.52	NA	NA	NA	NA	11	232	7840	2.9	0.06	39.8	19.5	1
D2	W4	S2	PL2	F103	204	0.229	2.39	5.3	14.719	5	0.149	0.003	26	194	21755	7.4	0.15	31.6	20.8	1
D2	W4	S2	PL1	F103	205	0.23	2.61	4.57	22.447	3	0.139	0.003	24	220	22427	7.5	0.13	33.7	22.6	1
D2	W4	S2	PL1	F104	206	NA	2.98	4.91	NA	NA	NA	NA	18	314	13323	6.8	0.16	22.4	20.5	1
D2	W4	S2	PL2	F104	207	NA	2.23	4.71	NA	NA	NA	NA	24	232	17116	6.4	0.15	32.9	22.9	1
D2	W4	S1	PL1	F105	208	0.382	1.6	5.84	13.582	7	0.271	0.003	13	187	10974	6.7	0.07	20.4	18.9	1
D2	W4	S1	PL2	F105	209	0.12	1.16	4.16	24.733	15	0.561	0.004	12	182	11972	11.2	0.1	32.4	28.1	1
D2	W4	S2	PL1	F106	210	0.455	6.68	4.46	84.002	10	1.213	0.009	82	2666	100806	49.9	0.87	24.1	27.8	1
D2	W4	S2	PL2	F106	211	0.431	8.54	4.46	51.004	9	5.423	0.007	94	2210	186934	238.2	1.1	16.2	21.3	1
D2	W4	S2	PL2	F107	212	0.314	2.75	4.51	18.104	12	0.233	0.003	23	170	24265	12.9	0.15	33.8	20.3	1
D2	W4	S2	PL1	F107	213	1.951	2.82	5.39	22.009	11	0.438	0.003	29	310	21760	14.1	0.14	81.8	39.7	3
D2	W4	S2	PL1	F107	213	NA	NA	NA	NA	NA	NA	NA	28	312	21809	13.7	0.17	20.1	25	1
D2	W4	S1	PL2	F108	214	0.198	2.47	4.69	20.916	13	0.219	0.004	10	167	9382	4.8	0.11	15.7	21.8	1
D2	W4	S1	PL1	F108	215	0.159	2.03	4.52	30.776	14	0.318	0.004	10	251	8099	4.4	0.1	29.7	33.7	1
D2	W4	S1	PL1	F109	216	NA	1.75	4.18	NA	NA	NA	NA	14	292	12409	7.4	0.11	51	17	2
D2	W4	S1	PL2	F109	217	NA	1.88	4.22	NA	NA	NA	NA	16	315	14732	8.7	0.11	50	22.6	2
D2	W4	S2	PL2	F110	218	0.078	3.97	4.71	21.736	3	0.264	0.005	23	215	20734	14.6	0.2	20	25	1
D2	W4	S2	PL2	F110	218	0.102	3.97	4.71	22.236	4	0.272	0.005	23	215	20734	14.6	0.2	23	23.9	1
D2	W4	S2	PL1	F110	219	0.532	2.48	6.08	11.231	2	0.237	0.004	21	222	16029	10.6	0.12	12	17	1
D2	W4	S1	PL1	F111	220	NA	1.57	5.48	NA	NA	NA	NA	9	191	6141	2.8	0.07	75.5	31.9	4
D2	W4	S2	PL2	F112	221	0.111	3.81	4.7	23.227	3	0.253	0.005	35	380	29263	19.8	0.36	32.8	26	2
D2	W4	S2	PL1	F112	222	0.146	3.6	4.22	36.144	3	0.247	0.004	36	369	32506	21.6	0.21	27.4	30.3	1
D2	W4	S2	PL2	F113	223	2.514	4.41	5.47	45.376	13	1.229	0.003	76	816	58358	36.6	0.31	22.7	28.2	1
D2	W4	S2	PL1	F113	224	6.865	5.42	5.84	39.383	20	1.783	0.005	85	990	64473	47.6	0.31	40.3	33.6	2
D2	W4	S2	PL1	F114	225	0.128	4.72	5.15	15.916	2	0.066	0.003	30	245	25218	6.1	0.25	26.9	21.7	1
D2	W4	S2	PL1	F114	226	NA	NA	NA	NA	NA	NA	NA	33	257	27555	6.5	0.25	16.3	29.3	1
D2	W4	S2	PL2	F114	227	0.133	4.52	4.54	23.738	4	0.073	0.004	29	272	24595	5.8	0.26	22	23.4	1
D2	W4	S2	PL2	F114	228	0.132	4.52	4.54	24.653	4	0.075	0.005	29	272	24595	5.8	0.26	60.5	21.4	2
D2	W4	S1	PL2	F115	229	NA	1.14	4.78	NA	NA	NA	NA	11	159	7770	3.1	0.07	12.6	24.3	1
D2	W4	S1	PL1	F115	230	NA	1.49	4.45	NA	NA	NA	NA	11	207	7580	7.3	0.09	59.2	30.7	2
D2	W4	S1	PL1	F116	231	3.008	2.01	5.02	18.837	13	0.297	0.003	21	161	9209	4.2	0.1	27.6	42.3	1
D2	W4	S1	PL2	F116	232	0.595	1.75	4.55	26.429	35	0.178	0.004	14	209	12490	3.9	0.12	30.3	35.1	1
D2	W4	S1	PL1	F117	233	NA	2.57	4.39	NA	NA	NA	NA	21	246	15514	5	0.17	12.4	14.2	1
D2	W4	S1	PL2	F117	234	NA	2.2	5.53	NA	NA	NA	NA	18	263	11820	5.3	0.15	106.6	26.4	3
D2	W4	S2	PL2	F118	235	0.083	2.65	4.92	3.356	2	0.069	0.004	36	120	28515	8.5	0.18	46.8	23.9	3
D2	W4	S2	PL1	F118	236	0.166	2.57	6.28	3.694	2	0.092	0.003	30	134	23917	6.6	0.18	55	32.2	4
D2	W4	S1	PL2	F119	237	0.456	1.38	4.25	22.624	21	0.129	0.003	10	146	6975	1.8	0.07	51.9	34	4
D2	W4	S1	PL1	F119	238	0.184	1.27	4.18	19.674	19	0.115	0.003	10	150	7463	2.1	0.06	47	22.8	4
D2	W4	S1	PL1	F120	239	0.698	1.17	4.7	20.018	10	0.135	0.002	8	102	6374	1.6	0.06	28.7	31.9	1
D2	W4	S1	PL2	F120	240	1.879	0.9	4.56	14.243	8	0.111	0.002	10	127	4875	2.2	0.06	18.2	26.4	1
D2	W4	S1	PL2	F120	241	NA	NA	NA	NA	NA	NA	NA	12	135	5432	2.2	0.07	75.9	33.5	4
D2	W4	S1	PL1	F121	242	NA	1.49	4.5	NA	NA	NA	NA	19	236	13048	4.1	0.09	27.4	30.3	1
D2	W4	S1	PL2	F121	243	NA	1.77	4.03	NA	NA	NA	NA	15	149	11584	3.5	0.07	27.2	16.5	1
D2	W4	S1	PL1	F122	244	NA	1.32	4.68	NA	NA	NA	NA	13	257	7286	2.8	0.06	30.1	20.4	1
D2	W4	S1	PL2	F122	245	NA	1.76	4.83	NA	NA	NA	NA	17	273	12363	4.6	0.1	22.5	36.7	1
D2	W4	S2	PL1	F123	246	NA	2.51	5.27	NA	NA	NA	NA	17	345	16741	17.3	0.14	22.5	29.4	1
D2	W4	S2	PL2	F123	247	NA	2.63	4.41	NA	NA	NA	NA	18	392	17974	16.8	0.2	23.5	24	1
D2	W4	S1	PL2	F124	248	0.225	2.03	4.57	19.364	8	0.092	0.004	12	176	7269	1.7	0.11	23.8	29.9	1
D2	W4	S1	PL1	F124	249	0.18	1.45	4.78	22.286	7	0.185	0.003	11	193	7653	2.7	0.11	21.2	28.8	1
D2	W4	S1	PL2	F125	250	NA	0.95	4.3	NA	NA	NA	NA	8	166	7181	1.8	0.07	7.8	21.4	1
D2	W4	S1	PL1	F125	251	NA	1.11	5.96	NA	NA	NA	NA	14	162	7387	2.4	0.05	23	36	1
D2	W4	S2	PL1	F126	252	0.375	4.81	5.35	28.404	6	0.227	0.003	42	435	37068	16	0.23	23.2	28.6	1
D2	W4	S2	PL1	F126	253	NA	NA	NA	NA	NA	NA	NA	44	443	39066	16.6	0.25	28.7	28	1
D2	W4	S2	PL2	F126	254	0.307	2.6	5.34	24.741	6	0.238	0.004	44	484	40177	16.2	0.25	27.7	28.8	1
D2	W4	S1	PL2	F127	255	NA	0.84	4.32	NA	NA	NA	NA	13	218	9657	2.8	0.06	36.7	28.2	1
D2	W4	S2	PL1	F128	256	NA	1.79	4.68	NA	NA	NA	NA	18	294	14852	3.4	0.09	50.6	34.7	3
D2	W3	S1	PL2	F132	257	NA	2.43	4.47	NA	NA	NA	NA	31	204	16695	5.5	0.17	47	32.7	2
D2	W3	S1	PL1	F133	258	NA	3.95	4.57	NA	NA	NA	NA	31	442	19503	11.2	0.28	23.1	28.5	1
D2	W3	S1	PL2	F133	259	NA	3.75	4.68	NA	NA	NA	NA	23	293	17558	9.1	0.19	26.2	25.9	1
D2	W3	S1	PL1	F134	260	NA	7.02	4.74	NA	NA	NA	NA	29	195	20069	13.3	0.44	79.5	29.3	3
D2	W3	S1	PL2	F134	261	NA	3.79	4.25	NA	NA	NA	NA	20	45	9151	12.8	0.23	33.7	22.2	2
D2	W3	S1	PL2	F135	262	NA	5.55	4.68	NA	NA	NA	NA	36	402	25999	9.6	0.26	44.6	18.2	2
D2	W3	S1	PL1	F135	263	NA	5.25	4.91	NA	NA	NA	NA	47	526	27920	8.1	0.31	36.9	36.6	2
D2	W3	S1	PL2	F136	264	NA	3.58	4.46	NA	NA	NA	NA	28	352	19244	14.1	0.3	33.4	26.8	2
D2	W3	S1	PL2	F136	265	NA	NA	NA	NA	NA	NA	NA	28	356	19386	13.8	0.36	32.3	21.8	2
D2	W3	S1	PL1	F136	266	NA	3.82	5.42	NA	NA	NA	NA	42	235	18620	16	0.27	20.8	25.6	1
D2	W3	S1	PL2	F137	267	NA	4.35	4.12	NA	NA	NA	NA	20	68	9887	8.7	0.22	31.3	33	1
D2	W3	S1	PL1	F137	268	NA	4.3	4.26	NA	NA	NA	NA	21	160	15488	10.7	0.35	35.2	32.3	1
D2	W3	S1	PL2	F138	269	NA	5.73	4.39	NA	NA	NA	NA	23	256	24963	16.8	0.36	23.3	29.7	1
D2	W3	S1	PL1	F138	270	NA	5.3	4.38	NA	NA	NA	NA	22	283	20858	12	0.34	23.9	24.6	1
D2	W3	S1	PL1	F139	271	NA	3.74	4.53	NA	NA	NA	NA	19	181	12180	7.1	0.23	30.5	26	2
D2	W3	S1	PL2	F139	272	NA	2.95	4.33	NA	NA	NA	NA	13	154	11353	5.3	0.19	50.2	36.8	2
D2	W3	S2	PL1	F140	273	0.52	10.17	6.15	8.296	4	0.274	0.002	24	242	40159	9.1	0.46	23.2	28.4	1
D2	W3	S2	PL2	F140	274	0.119	10.03	4.48	4.229	10	0.266	0.005	19	132	42464	9.9	0.45	17	20.4	1
D2	W3	S2	PL1	F141	275	9.237	10.84	6.14	23.962	10	0.613	0.004	70	250	40629	12.2	0.45	32.6	32.8	1
D2	W3	S2	PL2	F141	276	0.343	8.33	4.81	8.771	10	0.141	0.005	29	271	36666	6.1	0.36	23.8	27	1
D2	W3	S2	PL2	F142	277	0.103	6.77	4.33	19.323	38	0.509	0.006	38	604	35997	24.8	0.48	28	25.9	1
D2	W3	S2	PL1	F142	278	0.231	5.55	4.46	11.526	31	0.537	0.006	42	455	33352	22.5	0.39	40	33.6	4
D2	W3	S1	PL2	F143	279	NA	2.49	4.05	NA	NA	NA	NA	13	87	12392	13.7	0.18	49.8	34.3	4
D2	W3	S1	PL2	F143	280	NA	NA	NA	NA	NA	NA	NA	13	87	12514	13.6	0.18	48.9	39.2	4
D2	W3	S1	PL1	F143	281	NA	2.71	4.31	NA	NA	NA	NA	14	122	11496	11.3	0.18	45.1	35.2	4
D2	W3	S2	PL1	F144	282	0.402	10.89	5.13	11.481	14	0.37	0.004	27	402	41770	12.8	0.51	30.6	32.7	1
D2	W3	S2	PL2	F144	283	2.17	10.56	4.79	3.734	23	0.204	0.005	18	166	32304	5.5	0.51	28.6	36.5	1
D2	W3	S1	PL1	F145	284	0.225	10.74	4.85	5.23	11	0.219	0.004	23	367	37826	9.1	0.55	30.7	28.5	1
D2	W3	S1	PL2	F145	285	0.336	10.73	4.7	9.407	20	0.523	0.004	25	401	40252	15	0.52	29.8	30.3	1
D2	W3	S1	PL2	F146	286	0.198	7.75	4.8	5.706	13	0.301	0.005	33	284	34691	12.2	0.49	42.8	29.8	4
D2	W3	S1	PL1	F146	287	0.202	11.4	4.72	10.9	18	0.182	0.007	35	494	31019	11.3	0.75	28.2	32	1
D2	W3	S2	PL2	F147	288	0.51	8.33	4.98	22.578	41	0.292	0.007	50	576	30404	13.3	0.62	27.1	29.9	1
D2	W3	S2	PL2	F147	289	NA	NA	NA	NA	NA	NA	NA	50	568	30276	12.9	0.52	32.3	35.7	1
D2	W3	S2	PL1	F147	290	0.474	9.49	4.75	16.77	35	0.387	0.005	49	622	35286	16.3	0.62	14.5	21.1	1
D2	W3	S2	PL2	F148	291	0.348	7.33	4.44	35.824	15	3.991	0.005	89	1606	106797	142.9	0.73	22	30	1
D2	W3	S2	PL1	F148	292	0.885	7.15	4.66	43.316	23	5.102	0.005	87	1431	112859	151.1	0.68	31.7	35.1	1
D2	W3	S2	PL1	F148	293	0.858	7.15	4.66	44.609	23	5.114	0.006	87	1431	112859	151.1	0.68	27.4	34.6	1
D2	W3	S1	PL1	F149	294	NA	4.29	4.44	NA	NA	NA	NA	44	342	43393	30	0.49	55.6	29.7	3
D2	W3	S1	PL2	F149	295	NA	4.73	5.26	NA	NA	NA	NA	42	378	41297	26.4	0.68	35	31	2
D2	W3	S2	PL1	F150	296	NA	7.95	4.52	NA	NA	NA	NA	38	440	45935	33.3	0.74	29.6	25.2	3
D2	W3	S2	PL2	F150	297	NA	6.91	4.37	NA	NA	NA	NA	41	601	48412	31.6	0.62	66	42.4	1
D2	W3	S2	PL1	F151	298	0.351	8.79	4.53	17.833	15	3.884	0.01	60	705	117658	140.6	0.73	44.4	35.8	2
D2	W3	S2	PL2	F151	299	0.184	8.1	4.19	9.471	32	3.512	0.01	59	561	88982	107.8	0.64	31.1	30.6	2
D2	W3	S2	PL2	F151	300	NA	NA	NA	NA	NA	NA	NA	57	560	87476	107.3	0.74	42.4	37	1
D2	W3	S2	PL1	F152	301	NA	7.44	4.32	NA	NA	NA	NA	34	557	39568	22.5	0.83	48.8	28.1	4
D2	W3	S2	PL2	F152	302	NA	6.06	4.54	NA	NA	NA	NA	32	512	31146	20.3	0.62	31.8	36.3	2
D2	W3	S2	PL1	F153	303	NA	5.33	5.85	NA	NA	NA	NA	45	431	34483	21.1	0.4	17.5	29.7	1
D2	W3	S2	PL1	F153	304	NA	3.92	4.72	NA	NA	NA	NA	35	339	21553	12.1	0.21	22.2	30.2	1
D2	W3	S2	PL1	F154	305	NA	6.17	4.74	NA	NA	NA	NA	47	469	31320	20.9	0.43	30.6	29.1	1
D2	W3	S2	PL1	F154	306	NA	2.53	4.97	NA	NA	NA	NA	31	348	19989	11	0.14	46.3	30	2
D2	W3	S2	PL2	F155	307	NA	9.95	4.68	NA	NA	NA	NA	56	719	58916	40.3	0.85	41.7	27.5	2
D2	W3	S2	PL1	F155	308	NA	4.57	4.93	NA	NA	NA	NA	44	404	26585	17.1	0.21	25.7	27.1	1
D2	W3	S2	PL1	F155	309	NA	NA	NA	NA	NA	NA	NA	40	378	24651	15.6	0.22	19.7	27.1	1
D2	W3	S2	PL1	F156	310	NA	8.37	4.26	NA	NA	NA	NA	58	572	80696	41.9	0.77	25.5	33.3	1
D2	W3	S2	PL1	F156	311	NA	6.91	4.81	NA	NA	NA	NA	92	806	68556	25.4	0.52	23.8	30	1
D2	W3	S2	PL1	F157	312	NA	4.88	4.61	NA	NA	NA	NA	49	566	32928	22.8	0.56	31	26.7	1
D2	W3	S2	PL2	F157	313	NA	3.81	4.64	NA	NA	NA	NA	38	380	25192	15.6	0.22	39.4	29.2	2
D2	W3	S2	PL2	F158	314	NA	6.28	4.3	NA	NA	NA	NA	43	333	58174	22.4	0.68	25.5	24	1
D2	W3	S2	PL1	F158	315	NA	7.35	4.62	NA	NA	NA	NA	40	358	40758	19.6	0.71	25.5	29.2	1
D2	W3	S2	PL2	F160	316	NA	5.37	4.64	NA	NA	NA	NA	25	250	28955	12	0.47	18.9	21.2	1
D2	W3	S2	PL2	F161	317	NA	4.78	4.88	NA	NA	NA	NA	20	144	24820	12.2	0.37	92.5	22.6	3
D2	W3	S2	PL1	F161	318	NA	7.16	4.61	NA	NA	NA	NA	41	408	90368	66.4	0.6	29.5	24.3	1
D2	W3	S2	PL1	F161	319	NA	NA	NA	NA	NA	NA	NA	43	447	95747	69.4	0.67	37.3	18.4	3
D2	W3	S2	PL2	F162	320	NA		4.54	NA	NA	NA	NA	44	437	90516	69.3	0.6	35.6	19.4	1
D2	W3	S2	PL1	F162	321	NA	6.19	4.25	NA	NA	NA	NA	25	183	32415	14.3	0.48	35.6	22.8	1
D2	W3	S2	PL1	F163	322	NA	7.49	4.44	NA	NA	NA	NA	34	288	39227	15.2	0.46	51	21.8	4
Key
D1 = Hwedza
D2 = Mutasa
W1 = Dendenyore
W2 = Ushe
W 3 = Mandeya
W 4 = Sahumani
S 1 = Sandy
S 2 = Clay
PL 1 = Most productive field
PL 2 = Least productive field
Crop type 1 = Maize
Crop type 2 = Cowpea
Crop type 3 = Sorghum
Crop type 4 =Finger millet
